# Supplementary material for: What’s in a commercial meal kit? Structured review of Australian meal kits
Source: Public Health Nutr. 2023 Feb 9;26(6):1284–92. doi: 10.1017/S1368980023000265 (PMC10346045; doi:10.1017/S1368980023000265)
Supplement: Supplementary file 1 [file S1368980023000265sup.zip]

Archive with 2 entries (2 files):
- S1368980023000265sup001.docx
- S1368980023000265sup002.xlsx
