# Supplementary material for: What’s in a commercial meal kit? Structured review of Australian meal kits
Source: Public Health Nutr. 2023 Feb 9;26(6):1284–92. doi: 10.1017/S1368980023000265 (PMC10346045; doi:10.1017/S1368980023000265)
Supplement: Supplementary file 1 [file S1368980023000265sup.zip › S1368980023000265sup002.xlsx]

## Sheet: Sheet1
Name	UserID2	FolderName	EnergyDF_kJ	Stated energy	Protein_g	Stated Protein	Total_fat_g	Stated Fat	Saturated_fat_g	Stated sat fat	Trans_Fatty_Acids_g	Polyunsaturated_fat_g	Monounsaturated_fat_g	Carbohydrate_available_g	Stated carb	Sugars_g	stated sugar	Starch_g	Dietary_fibre_g	Thiamin_mg	Riboflavin_mg	Niacin_mg	Niacin_equivalents_mg	Vitamin_C_mg	Vitamin_E_mg	Vitamin_B6_by_analysis_mg	Vitamin_B12_µg	Total_vit_A_eq_µg	Sodium_mg	stated sodium	Potassium_mg	Magnesium_mg	Calcium_mg	Phosphorus_mg	Iron_mg	Zinc_mg	Kj_from_protein_percent	Kj_from_fat_percent	Kj_from_saturated_fat_percent	Kj_from_trans_fat_percent	Kj_from_carbohydrate_percent	Kj_from_alcohol_percent	Kj_from_fibre_percent	Kj_from_others_percent			Fat_as_mono_percent	Fat_as_poly_percent	Fat_as_saturated_percent
Beef & veggies	Week1	Hello Fresh	6187.57	3329	96.2516	38	71.3526	29.2	17.172	6.5	0.776768	18.573	30.024	102.017	89.3	37.0608	22.3	64.9566	14.645	0.39024	0.464087	15.8882	29.8572	23.1	10.5886	0.586925	9.1728	2308.23	2939.71	2007	2393.42	184.166	214.821	972.219	10.9227	20.9273	26.4446	42.6669	10.2684	0.464486	27.4297	0.0221452	1.89347	1.54319	1.56533	100	45.6506	28.2398	26.1096
Bacon & mushroom spagetti	Week1	Hello Fresh	8661.66	3860	66.9573	33.8	121.163	38	55.9811	21.8	2.64643	9.18117	45.7315	162.136	83.9	27.7362	16	134.4	19.1176	0.907794	0.630093	15.1034	27.0521	23.2181	10.2114	0.427397	1.33578	973.474	1609.59	1205	2329.64	191.645	469.671	1311.87	5.26835	5.37976	13.1415	51.7572	23.9134	1.13047	31.5018	0	1.76572	1.83374	1.83374	100	41.239	8.27924	50.4817
Chicken & creamy peppercorn sauce	Week1	Hello Fresh	7730.23	3548	110.729	88.7	33	35.2	54.6853	20.4	2.87181	9.58945	51.8584	54.7174	38.4	12.4295	11.9	42.288	28.4457	0.877463	1.9186	38.2219	62.1538	412.653	20.5213	3.35497	1.4788	2585.87	975.149	573	4200.56	267.94	619.329	1610.26	9.48217	8.11012	24.351	60.2874	26.1746	1.37457	11.8725	0	2.94384	0.545292	0.545292	100	44.6543	8.25729	47.0884
Chorizo and spinach risotto	Week2	Hello Fresh	7252.81	3558	78.3137	40.2	115.347	38.7	42.7435	17.8	1.89548	10.3953	52.903	88.8284	83.2	18.6761	9.4	67.7343	17.3595	1.09946	0.640747	12.5542	26.5723	105.506	8.53809	0.605302	1.91105	674.729	2920.83	2301	2033.7	156.907	534.452	900.96	7.23994	9.60057	18.3561	58.8441	21.8055	0.966975	19.9964	0	1.91479	0.888637	0.888637	100	49.8888	9.80299	40.3082
miso chichen japanese salad	Week2	Hello Fresh	7249.52	3532	88.5376	45.4	101.647	38.6	20.1123	5.6	0.256794	14.2486	60.443	105.41	44.5	57.7448	22.4	47.5649	26.0543	0.722464	1.28903	38.078	58.4905	236.915	46.6778	5.30894	0.948463	8800.14	2295.58	1102	3280.35	306.387	471.832	1182.27	8.61322	6.80818	20.7619	51.8785	10.2649	0.131062	23.8984	0	2.87515	0.585956	0.585956	100	63.7558	15.0295	21.2146
Beef cottage pie	Week2	Hello Fresh	5028.53	2757	87.454	42.3	63.7235	33.6	34.1242	19.1	2.531	2.47382	20.1965	58.7459	43.4	24.6585	14.8	34.0874	21.595	0.621077	0.509416	17.0974	31.2766	92.43	5.98633	1.93089	8.5102	3347.5	2042.91	1505	3984.07	322.673	654.229	1145.38	11.7434	10.591	29.5657	46.8879	25.1086	1.86232	19.3699	0	3.4356	0.740968	0.740968	100	35.5607	4.35573	60.0835
Cheesy spiced pork burger	Week3	Hello Fresh	6841.06	3917	96.6201	49.6	64.1764	43.4	25.8615	15.9	0.793076	8.56664	25.374	160.802	80.3	34.8778	9.9	125.869	10.8758	2.93964	0.90959	29.0542	48.8713	76.04	5.91555	1.67338	2.41998	276.244	2372.58	1502	2746.72	220.303	731.431	1130.69	7.94637	10.4852	24.01	34.7099	13.9872	0.428936	39.4357	0	1.27182	0.572557	0.572557	100	42.43	14.325	43.2451
Korean style beef tacos	Week3	Hello Fresh	6662.13	2957	103.133	45.7	70.1842	32.9	14.0766	6.7	0.637077	15.0825	35.0562	126.784	59.3	19.0623	18.1	107.722	15.7902	1.31046	0.559367	13.9358	29.1719	94.1014	14.4832	1.01053	3.19977	2380.28	2370.49	1275	2223.22	213.372	290.392	1245.97	10.4094	19.1921	26.3167	38.9788	7.81783	0.353818	32.0658	0.0411355	1.89611	0.701398	0.742533	100	54.5917	23.4874	21.921
crumbed chickedn dippers	Week3	Hello Fresh	8856.92	3060	95.8058	49.8	104.198	30.6	26.896	3.8	0.921361	31.0537	38.6698	184.574	60.5	52.5222	18	131.996	30.8782	1.0693	1.37095	37.3148	56.2899	309.745	16.8009	3.41046	1.81619	9016.59	3603.37	1115	3408.85	277.784	849.154	1354.91	10.6426	9.82417	18.389	43.5289	11.2359	0.384901	34.8235	0	2.78906	0.469486	0.469486	100	40.0228	32.1402	27.837
Chermoula beef meatballs	Week4	Hello Fresh	4770.64	3049	89.7009	44.6	44.2711	34.4	14.5635	13.7	0.804642	5.60478	20.9552	84.9025	56.7	22.3993	12.4	62.5033	20.2994	0.611821	0.576076	15.8154	29.699	42.5933	7.96394	0.533387	8.3399	2226.83	1279.88	1363	2495.46	254.435	376.8	1026.79	9.54976	9.2934	31.9646	34.3357	11.2952	0.624063	29.7852	0	3.40405	0.510396	0.510396	100	50.9568	13.6291	35.4141
Spiced chicken and cheesy sweet potato mash	Week4	Hello Fresh	7671.59	3231	120.215	50.4	100.4	45.5	38.9584	18.4	1.96694	11.339	42.3161	99.7654	38.7	49.9936	11.2	49.7718	28.0633	0.867322	1.57945	50.7523	78.7601	234.763	25.7635	4.33927	1.83281	10463.7	1553.57	1109	3661.64	286.075	856.199	1671.55	7.53641	10.1733	26.6393	48.4227	18.7896	0.948653	21.456	0	2.92646	0.555539	0.555539	100	45.691	12.2433	42.0656
Easy Sweet Chilli pork	Week4	Hello Fresh	6733.8	3412	93.3177	41.9	51.8118	33	9.26995	5.7	0.426454	11.1868	28.2022	182.468	83.7	54.2564	21.9	128.212	16.5645	2.97167	0.91735	34.9461	53.2956	51.6082	8.75901	2.05904	1.184	3607.07	4752.92	1660	2493.52	262.337	171.579	968.652	5.8708	9.14033	23.5588	28.4688	5.09353	0.234322	45.2598	0.207755	1.96792	0.536937	0.744692	100	57.959	22.9902	19.0509
Aussie spiced chicken schnitzel	Week5	Hello Fresh	7843.47	4166	105.849	50.8	120.079	62	22.7207	7.1	0.141356	11.8024	79.3209	89.2117	56.5	11.4329	8.9	77.7788	15.7326	1.17182	1.08801	48.9325	72.713	98.9247	37.3795	3.43021	0.994277	316.084	2393.49	1285	2989.45	242.31	265.826	1304.67	6.55749	4.88346	22.9419	56.6449	10.7181	0.0666819	19.19	0	1.60465	0	0	100.381	69.6751	10.3671	19.9578
Indian beef keema curry	Week5	Hello Fresh	8287.19	4358	90.147	41.9	106.712	53.9	47.9535	30.5	1.63367	9.92035	42.7667	153.087	91	30.7498	20.1	122.337	37.8899	0.662495	0.391941	15.2117	29.2352	37.92	16.5012	1.79547	8.11	2363.96	1463.92	1867	3436.9	384.472	406.939	1106.97	17.9338	12.0743	18.4924	47.6441	21.4099	0.729387	31.0326	0	3.65768	0	0	100.827	42.4945	9.85721	47.6483
Chorizo and Tomato Orecchiette	Week5	Hello Fresh	9392.33	4543	95.5641	45.1	128.893	62.6	45.3845	27.4	2.2085	19.6962	52.8129	161.39	81.4	29.7008	14.5	131.69	29.0225	1.62384	1.04424	23.7618	40.4273	98.72	14.0935	1.38245	2.497	1381.68	5234.97	2818	4339.86	311.703	647.294	1380.62	15.5672	18.7294	17.297	50.776	17.8787	0.870013	28.8953	0	2.47202	0.559705	0.559705	100	44.7971	16.7067	38.4961
Pork and red pesto meatballs	Week6	Hello Fresh	8456.76	4203	106.923	46.1	83.5138	45.4	28.2211	15.7	1.17981	14.2957	34.1892	195.227	97.6	36.1388	21	159.088	27.4727	2.57824	1.07012	27.9437	49.2422	106.112	13.4227	2.91184	2.10421	3565.8	2180.34	1557	3450.91	309.323	890.033	1363.41	16.5157	13.2691	21.494	36.5389	12.3473	0.516191	38.8177	0	2.59889	0.550537	0.550537	100	44.5718	18.637	36.7912
Sweet chilli chicken burger	Week6	Hello Fresh	9315.27	3386	100.9	49.5	101.893	26.9	22.1426	5.3	0.194777	13.2494	59.7565	215.159	85.3	73.3164	29.2	141.842	27.6162	1.18341	1.05643	43.6287	66.1878	238.009	27.8486	3.81693	0.931045	7376.6	3232.17	1534	3149.21	266.475	509.009	1205.19	8.82106	7.58622	18.4138	40.4715	8.79497	0.077365	38.4785	0.0588388	2.37169	0.205696	0.264535	100	62.8034	13.925	23.2716
Beef and spinach pie	Week6	Hello Fresh	5398.33	2970	87.9664	42.2	68.634	38.4	26.5894	19.7	1.50353	6.17816	31.2278	69.7698	44.7	32.6628	18.1	37.107	18.521	0.590557	0.478176	16.8141	31.1036	92.472	10.5728	1.87239	8.7734	4564.6	1993.57	1473	4137.78	275.409	578.239	1217.16	8.58715	10.3492	27.7017	47.0415	18.2243	1.03052	21.3663	0	2.7447	1.14577	1.14577	100	48.7969	9.65407	41.549
Chicken Piccata	Week1	Marley Spoon	4213.54	2247	110.128	45.4	33.5561	20.6	12.7245		0.780935	4.16003	13.1075	55.2357	35.6	12.3933		42.8425	18.634	0.940797	1.17237	39.8136	64.649	134.969	10.8799	3.2622	0.672327	481.226	691.774		3214.07	213.354	194.111	1218.5	5.97306	5.57312	44.4324	29.4663	11.1736	0.685755	21.9913	0	3.53792	0.572049	0.572049	100	43.7032	13.8705	42.4263
Miso Salmon	Week1	Marley Spoon	5599.74	2058	65.8831	31.3	99.1841	35.8	15.78		1.35022	25.3265	49.3091	41.8946	12.3	25.455		16.4396	12.9295	0.639604	0.798513	12.9451	23.6627	190.288	30.4413	1.745	4.34031	786.971	1448.92		2691.11	237.124	365.109	1012.09	6.236	4.23439	20.0011	65.5353	10.4266	0.892151	12.264	0.0244699	1.84715	0.327878	0.352348	100	54.5361	28.0112	17.4528
Pulled pork tacos	Week1	Marley Spoon	7201.78	3276	100.624	35.9	81.2451	38.5	24.4768		0.763525	11.0516	38.5149	136.002	66.5	42.0013		93.953	21.3792	2.77996	1.63179	30.7429	50.3464	233.114	12.2186	2.30584	2.1808	842.526	3052.38		3476.67	251.789	635.38	1407.5	9.49877	11.5753	23.7527	41.7406	12.5753	0.39227	31.5092	0	2.37488	0.622608	0.622608	100	52.0167	14.9259	33.0575
Ginger-Hoisin Lamb & Greens	Week3	Marley Spoon	3897.22	3402	77.1254	39.8	29.6888	31.8	8.24389		0.763243	5.07283	13.0108	78.6932	85.7	15.9846		62.5557	18.8661	0.654602	1.09302	33.6891	45.363	253.017	4.52201	4.81681	4.522	255.315	2971.56		2365.12	206.546	263.613	946.532	9.01663	13.9248	33.6428	28.1864	7.82672	0.72462	33.8498	0.0160045	3.87274	0.432268	0.448273	100	49.4191	19.2681	31.3128
Beef rump sandwich	Week3	Marley Spoon	4228.49	2919	82.8575	40.4	25.4459	33.4	5.67821		0.32835	4.57556	12.5413	99.5563	52.8	27.5453		72.0111	23.7596	0.981218	0.688383	16.0232	31.2208	224.373	9.69655	0.967747	3.705	4919.77	1346.17		3163.99	268.007	546.545	1045.4	14.8341	15.1267	33.3116	22.2656	4.96852	0.287312	39.3737	0	4.49514	0.553987	0.553987	100	55.0176	20.0726	24.9098
chicke pot pie	Week3	Marley Spoon	5768.89	2751	118.278	51.6	51.6673	23.7	21.5173		1.04016	5.94665	19.9293	100.544	52.5	37.0883		63.4011	29.2172	1.18813	1.48076	47.1455	73.5708	156.906	17.9515	3.81952	1.81704	4944.62	869.703		3651	271.056	699.314	1674.33	7.65214	8.50028	34.8547	33.1379	13.8006	0.66713	28.9698	0	4.0517	0	0	101.014	42.0509	12.5475	45.4016
Greek beef pockets	Week2	Marley Spoon	5852.93	3255	98.5298	54.8	40.939	30.9	9.56321		0.499122	6.21598	20.4955	141.449	62.5	23.6571		117.792	25.31	1.62594	0.76426	17.9135	33.4676	292.572	11.5903	1.23796	3.47763	325.105	1958.74		2866.11	286.247	614.923	1299.82	18.5873	15.4017	28.6183	25.8801	6.0455	0.315526	40.6801	0	3.45946	1.36213	1.36213	100	56.5008	17.1359	26.3633
Laksa	Week2	Marley Spoon	5441.15	3045	93.5924	41.9	42.2029	31.4	33.2203		0.0294265	1.77706	5.57249	120.567	62.1	14.9887		105.579	20.5391	0.640996	1.12305	38.3285	59.1153	175.89	8.79739	3.59882	1.81896	3011.68	466.342		2958.23	238.157	438.99	1174.54	12.3646	6.49606	29.2414	28.6981	22.5899	0.0200102	37.3939	0	3.01982	1.64675	1.64675	100	13.7355	4.38025	81.8842
Chimichurri-Crusted chicken pork steak	Week4	Marley Spoon	3058.01	2646	88.3556	48.2	36.2007	26.5	12.9616		0.237586	3.00289	17.4494	9.8412	50.1	7.26982		2.45038	5.47252	2.73393	0.168455	30.5218	47.6548	32.9067	6.04397	4.05733	1.09	126.269	868.864		1870.52	128.655	244.556	914.386	3.0749	6.25404	49.1184	43.8006	15.6827	0.287464	5.1659	0	1.43165	0.48341	0.48341	100	52.222	8.98696	38.791
Spicy Asian Chicken Burger	Week4	Marley Spoon	7241.78	3339	62.1341	38.5	92.26	44	18.8167		0.602453	38.5564	31.2956	156.818	56	37.7972		119.02	21.9884	1.43442	1.41701	27.9594	41.076	113.55	19.1427	1.27511	1.81993	2951.5	5025.75		2256.73	253.254	614.547	1121.8	11.9752	9.196	14.5859	47.1379	9.61391	0.307808	36.2909	0.0189215	2.42906	0	0.0189215	100.463	35.295	43.4837	21.2213
Chargrilled beef rump	Week4	Marley Spoon	4501.26	2751	79.6419	37.4	59.1325	43	13.2937		0.97719	18.0731	22.2931	55.6298	26.5	14.7218		40.9079	15.2549	0.41858	1.02631	11.9398	23.408	108.24	15.8717	1.79874	4.12526	641.004	675.411		3321.95	228.339	240.088	1038.12	13.3204	15.4842	30.0785	48.6064	10.9273	0.803242	20.6827	0	2.71123	0	0	102.079	41.5451	33.6808	24.774
Golden seared chicken	Week5	Marley Spoon	6958.25	3364.2	120.301	50.8	53.4805	32.4	18.9955		0.753784	8.11884	21.0245	159.863	74.9	21.874		137.988	21.1137	1.00799	1.24907	49.2379	75.3591	97.0467	14.046	3.82844	1.241	588.714	1226.24		2503.6	260.853	366.344	1591.04	7.14037	8.62116	29.3911	28.4379	10.1007	0.400819	38.7423	0	2.42747	1.0012	1.0012	100	43.6747	16.8655	39.4598
chicken noodles	Week 5	Marley Spoon	4790.3	2541	104.034	44.3	11.0811	16.2	2.41997		0.0271046	2.6098	4.21702	142.045	71.5	19.8332		122.211	15.9851	0.638852	0.970368	41.3976	63.9634	110.59	9.46116	3.13684	1.184	1716.96	565.232		2293.67	219.391	174.265	1317.14	7.1628	4.56823	36.9198	8.55897	1.86917	0.0209354	49.9953	1.62683	2.66958	0.229467	1.8563	100	45.6052	28.2238	26.1709
Tex mex salmon	Week 5	Marley Spoon	7619.03	3717	77.4271	34.5	136.054	51.7	27.7337		1.6583	21.7975	76.4816	70.2754	69	8.79537		61.48	10.7182	0.558199	0.54859	14.05	25.9501	216.647	27.4308	2.06252	6.46751	685.01	1686.28		2406.82	229.942	285.975	1085.16	4.93075	5.55549	17.276	66.0716	13.4682	0.805316	15.5648	0	1.12542	0	0	100.038	60.6935	17.2979	22.0086
Beef steaks	Week6	Marley Spoon	4441.61	2751	85.2828	43.3	31.2112	26.1	14.7781		1.255	2.08562	10.3049	96.0817	55	33.7273		62.3543	24.4228	1.03062	0.75387	19.189	32.201	163.92	5.69301	1.58648	3.99063	3046.57	534.921		4398.9	279.798	202.02	1292.06	13.8721	16.2475	32.6415	25.9999	12.3106	1.04545	36.0153	0	4.3989	0.94436	0.94436	100	37.9293	7.67659	54.3941
Beef steak	Week6	Marley Spoon	4009.44	2310	67.2017	34.5	68.1386	40.8	10.7858		0.28296	6.95417	45.7227	14.7517	10.2	12.6368		2.11492	12.3004	0.328338	0.535866	11.4242	21.4525	104.473	19.1637	0.864647	3.744	2601.64	464.375		2197.92	202.693	312.288	890.04	11.306	13.7403	28.4935	62.8799	9.95343	0.261122	5.93956	0	2.45429	0.232788	0.232788	100	72.0465	10.9579	16.9956
Baked chicken with tomato and pumpkin	Week6	Marley Spoon	8043.93	2835	70.3468	37.5	142.378	36	30.3893		0.276958			84.4887	42.3	34.5946		49.8941	23.7222	0.60794	1.18784	18.3396	33.4626	111.653	29.7598	1.37558	2.28792	2048.02	1079.01		4035.09	268.522	401.872	941.375	12.2794	6.76947	14.8671	65.4901	13.9783	0.127394	17.4257	0	2.35927	0	0	100.142
Garlic pepper pork steaks	Week2	Marley Spoon	3556.35	3066	85.873	44.8	12.663	30.1	3.681		0.0177	1.95409	4.70748	88.706	64.7	41.5		47.206	24.547	2.948	0.2481	31.329	48.1594	176.96	2.8377	2.1796	0.59	5310.2	1731.17		3337.59	266.49	266.97	966.38	7.1076	7.4296	41.0489	13.1745	3.82969	0.0184149	41.2362	0	5.52184	0	0	100.981	45.5156	18.8936	35.5908
[truncated: 47 more columns]
